# Supplementary material for: Ion Channel Expression in the Developing Enteric Nervous System
Source: PLoS One. 2015 Mar 23;10(3):e0123436. doi: 10.1371/journal.pone.0123436 (PMC4370736; doi:10.1371/journal.pone.0123436)
Supplement: S5 Table — (XLS) [file pone.0123436.s005.xls]

## Sheet: Sheet1
S5 Table: Expression of ion channels at E11.5, E14.5, P0 and Adult
This table shows the raw data obtained from three replicates of the ion channel array. Data is expressed as threshold cycle (Ct). For more information and for analysis see SABiosciences.com.
Position	Gene Symbol	Refseq	Gene Name	Ct
				E11.5	E11.5	E11.5	E11.5 Average	E11.5 St Dev	E14.5	E14.5	E14.5	E14.5 Average	E14.5 St Dev	P0	P0	P0	P0 Average	P0 St Dev	Adult	Adult	Adult	Adult average	Adult St Dev
A01	Accn1	NM_007384	Amiloride-sensitive cation channel 1, neuronal (degenerin)	30.39	30.77	29.84	30.33	0.469586	26.52	27.66	26.99	27.06	0.573433	24.71	25.76	24.78	25.08	0.585519	25.98	27.02	25.95	26.31	0.610632
A02	Accn2	NM_009597	Amiloride-sensitive cation channel 2, neuronal	26.62	27.58	27.14	27.11	0.476651	29.39	30.34	29.02	29.58	0.677866	26.4	28.41	27.97	27.59	1.05922	27.53	28.58	27.81	27.97	0.541707
A03	Accn3	NM_183000	Amiloride-sensitive cation channel 3	27.64	29.69	29.79	29.04	1.21315	29.44	29.79	29.54	29.59	0.181264	27.92	28.83	29.48	28.74	0.783679	27.46	28.92	27.81	28.06	0.761975
A04	Atp1a1	NM_144900	ATPase, Na+/K+ transporting, alpha 1 polypeptide	18.87	20.21	19.29	19.45	0.685332	19.16	20.26	19.59	19.67	0.555433	18.75	20.34	19.67	19.59	0.797594	19.29	20.2	19.8	19.76	0.453673
A05	Atp1b1	NM_009721	ATPase, Na+/K+ transporting, beta 1 polypeptide	25.14	27.1	26.39	26.21	0.99251	22.29	23.76	22.71	22.92	0.761794	21.18	22.65	21.58	21.8	0.760848	21.48	22.39	21.91	21.93	0.455456
A06	Atp1b2	NM_013415	ATPase, Na+/K+ transporting, beta 2 polypeptide	23.99	25.21	24.65	24.62	0.608563	23.79	24.61	23.76	24.05	0.480184	22.92	23.52	23.59	23.34	0.36735	23.35	24.24	23.39	23.66	0.499727
A07	Atp2a1	NM_007504	ATPase, Ca++ transporting, cardiac muscle, fast twitch 1	28.71	32.01	29.35	30.02	1.75	29.46	30.59	30.35	30.13	0.595568	27.33	28.89	28.6	28.28	0.830474	28.63	29.25	28.59	28.82	0.374399
A08	Atp4a	NM_018731	ATPase, H+/K+ exchanging, gastric, alpha polypeptide	28.83	29.33	27.97	28.71	0.688897	26.79	28.17	27.13	27.36	0.718919	27.89	29.89	29.05	28.94	1.00375	29.8	32.32	29.53	30.55	1.54053
A09	Atp5b	NM_016774	ATP synthase, H+ transporting mitochondrial F1 complex, beta subunit	17.81	19.61	18.5	18.64	0.909629	18.59	19.92	19.26	19.26	0.662125	18.8	19.77	18.81	19.13	0.557345	18.34	19.72	18.71	18.92	0.712043
A10	Atp6ap1	NM_018794	ATPase, H+ transporting, lysosomal accessory protein 1	22.2	23.61	22.4	22.74	0.764997	21.57	22.79	21.91	22.09	0.630727	22.5	23.59	22.5	22.86	0.628341	22.48	23.78	22.64	22.97	0.704695
A11	Atp6v0b	NM_033617	ATPase, H+ transporting, lysosomal V0 subunit B	21.93	25.4	21.71	23.01	2.06754	21.41	22.55	21.39	21.78	0.661608	22.17	23.41	22.39	22.66	0.658281	22.28	23.68	22.48	22.81	0.754649
A12	Cacna1a	NM_007578	Calcium channel, voltage-dependent, P/Q type, alpha 1A subunit	25.85	26.89	25.99	26.24	0.562397	25.14	25.78	25.47	25.47	0.31968	26.24	26.68	26.51	26.48	0.224208	26.5	27.35	26.42	26.76	0.515935
B01	Cacna1b	NM_007579	Calcium channel, voltage-dependent, N type, alpha 1B subunit	25.99	27.75	26.16	26.63	0.96781	24.63	25.8	24.71	25.05	0.657525	24.85	26	25.38	25.41	0.576334	28.19	27.83	27.41	27.81	0.387028
B02	Cacna1c	NM_009781	Calcium channel, voltage-dependent, L type, alpha 1C subunit	28.81	29.77	28.87	29.15	0.539455	27.17	28.38	27.71	27.75	0.606309	23.47	24.63	24.4	24.16	0.615003	23.55	24.79	24.27	24.2	0.621904
B03	Cacna1g	NM_009783	Calcium channel, voltage-dependent, T type, alpha 1G subunit	30	Undetermined	31.58	32.19	2.55431	29.51	30.64	28.74	29.63	0.959813	24.78	26.63	26.51	25.97	1.0388	25.71	27.48	26.76	26.65	0.889015
B04	Cacna1h	NM_021415	Calcium channel, voltage-dependent, T type, alpha 1H subunit	21.48	22.66	22.2	22.11	0.593308	21.82	23.03	23.15	22.67	0.73386	22.73	23.7	23.46	23.3	0.50511	22.49	23.35	23.6	23.15	0.581289
B05	Cacna1s	NM_001081023	Calcium channel, voltage-dependent, L type, alpha 1S subunit	31.99	Undetermined	Undetermined	34	1.73802	Undetermined	Undetermined	Undetermined	35	0	Undetermined	36.29	Undetermined	35	0	37.09	Undetermined	35.95	35	0
B06	Cacnb1	NM_031173	Calcium channel, voltage-dependent, beta 1 subunit	25.35	26.17	25.5	25.67	0.438252	22.49	23.64	23.47	23.2	0.620881	23.91	25.66	24.89	24.82	0.876342	25.54	26.32	25.45	25.77	0.47631
B07	Cacnb2	NM_023116	Calcium channel, voltage-dependent, beta 2 subunit	33.74	33.77	31.81	33.11	1.12647	33.28	36.63	33.31	33.86	0.984143	26.35	26.73	25.95	26.34	0.390405	24.54	25.24	24.13	24.64	0.56463
B08	Cacnb3	NM_007581	Calcium channel, voltage-dependent, beta 3 subunit	21.75	22.85	22.25	22.29	0.550265	20.69	21.68	21.29	21.22	0.499355	21.98	23.26	22.11	22.45	0.703588	22.03	22.91	22.37	22.44	0.44319
B09	Cacnb4	NM_146123	Calcium channel, voltage-dependent, beta 4 subunit	29.38	Undetermined	29.87	31.42	3.11238	27.03	30.17	28.58	28.59	1.56788	27.61	27.55	27.67	27.61	0.060283	26.76	28.96	26.98	27.57	1.20841
B10	Cacng2	NM_007583	Calcium channel, voltage-dependent, gamma subunit 2	28.58	31.71	29.44	29.91	1.61707	26.31	27.48	26.98	26.92	0.591419	27.84	31.66	29.53	29.68	1.9157	29.21	31.25	30	30.16	1.03076
B11	Cftr	NM_021050	Cystic fibrosis transmembrane conductance regulator homolog	Undetermined	Undetermined	Undetermined	35	0	31.85	33.65	32.98	32.83	0.908236	31.3	32.79	31.97	32.02	0.746824	31.04	32.56	29.22	30.94	1.67521
B12	Clca1	NM_009899	Chloride channel calcium activated 1	30.65	Undetermined	30.31	31.99	2.61544	31.43	29.72	29.99	30.38	0.918304	25.44	26.49	25.46	25.8	0.599717	26.7	27.61	26.83	27.05	0.490979
C01	Clcn1	NM_013491	Chloride channel 1	30.01	31.63	30.54	30.73	0.825052	31.13	32.89	31.26	31.76	0.981189	30.96	33.15	32.58	32.23	1.13356	Undetermined	36.2	35.23	35	0
C02	Clcn2	NM_009900	Chloride channel 2	25.41	25.88	24.75	25.35	0.569282	23.73	25.43	24.68	24.61	0.851109	25.23	26.32	26.19	25.91	0.59563	26.45	27.7	27.24	27.13	0.634297
C03	Clcn3	NM_007711	Chloride channel 3	22.65	24.14	23.24	23.34	0.750246	22.36	23.36	22.69	22.8	0.50847	23.41	24.51	24.26	24.06	0.574398	23.9	25.19	23.93	24.34	0.737437
C04	Clcn4-2	NM_011334	Chloride channel 4-2	23.35	23.88	22.8	23.34	0.53664	22.27	23.22	22.33	22.6	0.532232	22.2	23.45	22.34	22.66	0.682545	22.51	23.57	22.41	22.83	0.646049
C05	Clcn5	NM_016691	Chloride channel 5	22.59	25.22	22.58	23.47	1.52193	25.4	26.96	26.55	26.3	0.811321	25.45	27.62	27.58	26.88	1.24106	28.75	30.13	30.37	29.75	0.877153
C06	Clcn6	NM_011929	Chloride channel 6	25.73	27.83	27.72	27.09	1.18212	25.52	27.22	26.57	26.44	0.856676	27.58	28.79	28.89	28.42	0.730515	28.62	31.74	28.5	29.62	1.83742
C07	Clcn7	NM_011930	Chloride channel 7	23.88	26.18	25.01	25.02	1.15105	24.8	26.35	25.56	25.57	0.777199	24.38	26.76	25.54	25.56	1.19035	24.97	26.6	25.41	25.66	0.839408
C08	Clic1	NM_033444	Chloride intracellular channel 1	20.18	21.67	20.18	20.67	0.858859	20.52	21.81	21.05	21.13	0.652752	20.48	22.4	21.48	21.45	0.964736	22.01	23.42	22.33	22.59	0.736069
C09	Kcna1	NM_010595	Potassium voltage-gated channel, shaker-related subfamily, member 1	28.74	28.78	29.18	28.9	0.241012	30.41	Undetermined	30.71	32.04	2.56947	27.54	27.89	27.81	27.75	0.182847	23.21	23.92	23.21	23.45	0.412624
C10	Kcna2	NM_008417	Potassium voltage-gated channel, shaker-related subfamily, member 2	28.29	30.52	Undetermined	31.27	3.41628	27.01	28.59	28.18	27.93	0.821888	27.19	27.55	26.91	27.22	0.318529	24.14	25.1	24.46	24.57	0.487628
C11	Kcna3	NM_008418	Potassium voltage-gated channel, shaker-related subfamily, member 3	26.37	27.71	27.2	27.1	0.676712	26.75	27.91	27.39	27.35	0.581567	27.6	28.78	28.41	28.26	0.599531	26.38	28.47	27.09	27.32	1.0632
C12	Kcna4	NM_021275	Potassium voltage-gated channel, shaker-related subfamily, member 4	28.9	30.4	30.45	29.92	0.882398	28.41	30.15	29.45	29.33	0.875234	29.78	32.94	33.5	32.07	2.00682	31.42	33.37	30.57	31.79	1.43747
D01	Kcna5	NM_145983	Potassium voltage-gated channel, shaker-related subfamily, member 5	27.65	30.68	29.63	29.32	1.5386	26.18	27.82	27.57	27.19	0.882652	28.67	29.82	29.2	29.23	0.575579	30.82	30.65	30.26	30.58	0.285802
D02	Kcna6	NM_013568	Potassium voltage-gated channel, shaker-related, subfamily, member 6	24.67	28.15	25.87	26.23	1.7637	24.83	26.79	26.34	25.99	1.02519	26.58	27.68	27.57	27.28	0.601978	26.58	27.99	27.59	27.39	0.729596
D03	Kcnb1	NM_008420	Potassium voltage gated channel, Shab-related subfamily, member 1	28.13	28.53	27.92	28.19	0.310908	24.46	25.58	24.97	25.01	0.56055	22.39	23.68	23.36	23.14	0.676206	22.37	23.59	22.81	22.92	0.616662
D04	Kcnc1	NM_008421	Potassium voltage gated channel, Shaw-related subfamily, member 1	26.05	29.14	26.34	27.17	1.70632	24.42	25.59	25.4	25.14	0.631197	26.35	27.87	27.59	27.27	0.80823	26.74	28.4	27.39	27.51	0.836183
D05	Kcnc3	NM_008422	Potassium voltage gated channel, Shaw-related subfamily, member 3	25.99	27.49	26.76	26.75	0.749438	26.1	26.8	26.39	26.43	0.349083	26.65	29.23	28.26	28.05	1.30437	26.55	28.26	27.36	27.39	0.851045
D06	Kcnc4	NM_145922	Potassium voltage gated channel, Shaw-related subfamily, member 4	30.09	Undetermined	30.46	31.85	2.7338	27.55	28.84	29.12	28.5	0.838851	26.47	27.94	27.45	27.28	0.752109	26.22	27.45	27.14	26.94	0.640109
D07	Kcnd1	NM_008423	Potassium voltage-gated channel, Shal-related family, member 1	36.67	35.62	Undetermined	35	0	31.78	Undetermined	33.58	33.46	1.612	30.85	36.82	34.12	33.32	2.18814	32.74	34.47	33.19	33.47	0.897009
D08	Kcnd2	NM_019697	Potassium voltage-gated channel, Shal-related family, member 2	27.13	28.68	26.71	27.51	1.03311	24.56	26.35	24.69	25.2	0.998294	26.33	27.83	26.85	27	0.765232	27.55	29.29	29.22	28.68	0.987569
D09	Kcnd3	NM_019931	Potassium voltage-gated channel, Shal-related family, member 3	29.41	29.74	29.28	29.48	0.237476	27.18	27.53	27.37	27.36	0.175519	23.51	24.67	24.19	24.12	0.586923	23.46	24.58	23.64	23.9	0.602919
D10	Kcne1	NM_008424	Potassium voltage-gated channel, Isk-related subfamily, member 1	31.58	Undetermined	Undetermined	33.86	1.9772	Undetermined	Undetermined	Undetermined	35	0	30.71	33.54	Undetermined	33.08	2.18267	Undetermined	Undetermined	37.13	35	0
D11	Kcnf1	NM_201531	Potassium voltage-gated channel, subfamily F, member 1	26.61	28.32	28.36	27.76	0.999526	27.19	27.9	27.59	27.56	0.358392	25.31	26.87	26.39	26.19	0.796795	25.39	27.02	26.21	26.21	0.814065
D12	Kcnh1	NM_010600	Potassium voltage-gated channel, subfamily H (eag-related), member 1	31.24	Undetermined	31.93	32.72	2.00132	28.53	30.54	29.94	29.67	1.03518	26.53	27.65	26.57	26.92	0.636691	26.98	28.57	27.22	27.59	0.858633
E01	Kcnh2	NM_013569	Potassium voltage-gated channel, subfamily H (eag-related), member 2	27.4	28.89	27.46	27.92	0.841832	25.97	28.29	27.59	27.28	1.19255	25.55	27.63	27.31	26.83	1.12082	25.51	27.24	26.7	26.48	0.884561
E02	Kcnh3	NM_010601	Potassium voltage-gated channel, subfamily H (eag-related), member 3	29.6	32.72	31.29	31.2	1.55903	29.44	30.7	31.49	30.55	1.03096	30.58	Undetermined	Undetermined	33.53	2.55234	29.91	31.88	32.2	31.33	1.23899
E03	Kcnj1	NM_019659	Potassium inwardly-rectifying channel, subfamily J, member 1	Undetermined	Undetermined	31.58	33.86	1.97614	Undetermined	Undetermined	Undetermined	35	0	Undetermined	Undetermined	Undetermined	35	0	Undetermined	Undetermined	Undetermined	35	0
E04	Kcnj11	NM_010602	Potassium inwardly rectifying channel, subfamily J, member 11	30.16	31.73	Undetermined	32.3	2.46994	29.2	30.9	30.72	30.27	0.937683	30.89	32.95	32.71	32.18	1.12812	30.21	32.02	34.22	32.15	2.00657
E05	Kcnj15	NM_019664	Potassium inwardly-rectifying channel, subfamily J, member 15	Undetermined	Undetermined	33.16	34.39	1.0632	31.27	Undetermined	31.99	32.75	1.97782	28.7	28.88	28.44	28.67	0.219484	29.42	31.67	30.21	30.44	1.14278
E06	Kcnj3	NM_008426	Potassium inwardly-rectifying channel, subfamily J, member 3	29.97	Undetermined	32.33	32.43	2.51445	28.49	30.29	29.45	29.41	0.898568	27.73	28.49	27.27	27.83	0.61288	28.19	28.66	28.59	28.48	0.251539
E07	Kcnj4	NM_008427	Potassium inwardly-rectifying channel, subfamily J, member 4	30.15	Undetermined	32.44	32.53	2.42692	Undetermined	Undetermined	Undetermined	35	0	30.51	Undetermined	33.23	32.91	2.26411	Undetermined	Undetermined	Undetermined	35	0
E08	Kcnj5	NM_010605	Potassium inwardly-rectifying channel, subfamily J, member 5	30.48	Undetermined	31.35	32.27	2.40005	Undetermined	Undetermined	Undetermined	35	0	27.66	28.31	27.52	27.83	0.421827	26.68	28.58	27.3	27.52	0.972427
E09	Kcnj6	NM_010606	Potassium inwardly-rectifying channel, subfamily J, member 6	30.2	30.83	29.36	30.13	0.73588	26.53	27.87	26.94	27.11	0.684653	27.8	28.82	27.93	28.18	0.552348	31.31	32.91	29.95	31.39	1.48131
E10	Kcnj8	NM_008428	Potassium inwardly-rectifying channel, subfamily J, member 8	Undetermined	Undetermined	Undetermined	35	0	32.53	Undetermined	31.6	33.04	1.75624	24.47	25.9	24.63	25	0.7824	24.73	25.6	24.37	24.9	0.630312
E11	Kcnmb1	NM_031169	Potassium large conductance calcium-activated channel, subfamily M, beta member 1	28.76	29.94	29.64	29.45	0.616198	29.87	32.04	30.3	30.73	1.15048	24.07	25.24	24.14	24.48	0.658145	22.72	23.53	22.56	22.94	0.517526
E12	Kcnn1	NM_032397	Potassium intermediate/small conductance calcium-activated channel, subfamily N, member 1	27.04	28.42	28.42	27.96	0.797087	26.88	28.01	27.47	27.45	0.5674	28.2	29.42	29.36	28.99	0.690272	26.92	27.97	27.81	27.57	0.567425
F01	Kcnn2	NM_080465	Potassium intermediate/small conductance calcium-activated channel, subfamily N, member 2	28.98	30.5	29.39	29.63	0.787312	26.95	28.36	27.51	27.61	0.70638	25.81	27.22	26.2	26.41	0.731925	25.84	26.47	25.66	25.99	0.423756
F02	Kcnn3	NM_080466	Potassium intermediate/small conductance calcium-activated channel, subfamily N, member 3	30.65	30.2	29.45	30.1	0.604249	26.77	27.8	27.6	27.39	0.548234	23.98	24.88	24.94	24.6	0.535609	23.93	25.2	24.61	24.58	0.634487
F03	Kcnn4	NM_008433	Potassium intermediate/small conductance calcium-activated channel, subfamily N, member 4	29.67	31.26	29.38	30.1	1.00977	29.46	30.13	29.61	29.73	0.352382	28.62	30.36	29.89	29.62	0.903022	29.07	30.18	29.77	29.67	0.562701
F04	Kcnq1	NM_008434	Potassium voltage-gated channel, subfamily Q, member 1	31.73	31.81	Undetermined	32.85	1.86648	Undetermined	Undetermined	Undetermined	35	0	29.4	31.41	31.36	30.73	1.14632	31.96	32.42	34.76	33.05	1.50367
F05	Kcnq2	NM_010611	Potassium voltage-gated channel, subfamily Q, member 2	25.52	26.75	26.13	26.13	0.614155	22.66	23.78	23.35	23.26	0.56387	24.02	25.41	24.82	24.75	0.699518	25.27	26.63	26.08	25.99	0.68822
F06	Kcnq3	NM_152923	Potassium voltage-gated channel, subfamily Q, member 3	30.79	37.06	30.56	32.12	2.49988	24.97	25.79	25.31	25.35	0.41403	23.68	25.33	24.39	24.47	0.828122	25.62	26.77	26.08	26.16	0.582335
F07	Kcnq4	NM_001081142	Potassium voltage-gated channel, subfamily Q, member 4	26.88	29.13	28	28.01	1.12424	24.94	27.21	26.55	26.24	1.16516	23.65	25.3	24.75	24.57	0.840459	24.03	25.53	25.24	24.93	0.797479
F08	Kcns1	NM_008435	K+ voltage-gated channel, subfamily S, 1	28.64	30.34	29.62	29.53	0.852189	28.26	31.99	29.96	30.07	1.86557	28.56	31.02	29.57	29.72	1.23513	28.07	29.7	30.11	29.3	1.07775
F09	Kcns2	NM_181317	K+ voltage-gated channel, subfamily S, 2	Undetermined	Undetermined	Undetermined	35	0	Undetermined	32.86	30.5	32.79	2.24989	Undetermined	Undetermined	30.81	33.6	2.41692	32.39	33.49	29.73	31.87	1.93127
F10	Kcns3	NM_173417	Potassium voltage-gated channel, delayed-rectifier, subfamily S, member 3	31.61	32.82	Undetermined	33.15	1.71557	31.64	31.9	Undetermined	32.85	1.87042	26.66	27.69	27.58	27.31	0.565219	26.53	27.62	27.27	27.14	0.556499
F11	Scn1a	NM_018733	Sodium channel, voltage-gated, type I, alpha	30.59	32.06	Undetermined	32.55	2.24335	28.71	29.97	29.84	29.5	0.691121	29.5	30.37	30.8	30.22	0.659543	Undetermined	31.43	31.03	32.49	2.18535
F12	Scn1b	NM_011322	Sodium channel, voltage-gated, type I, beta	28.45	29.42	29.04	28.97	0.488944	28.34	29.75	29.41	29.16	0.733846	25.88	27.34	26.21	26.48	0.767524	25.25	26.2	25.98	25.81	0.498543
G01	Scn3a	NM_018732	Sodium channel, voltage-gated, type III, alpha	28.31	30.86	29.24	29.47	1.28895	24.92	28.45	25.96	26.44	1.81684	25.71	27.21	26.6	26.51	0.756726	26.76	28.48	27.61	27.62	0.859691
G02	Scn4a	NM_133199	Sodium channel, voltage-gated, type IV, alpha	Undetermined	Undetermined	Undetermined	35	0	Undetermined	Undetermined	Undetermined	35	0	30.86	32.72	30.77	31.45	1.09801	31.99	Undetermined	30.61	32.54	2.24281
G03	Scn5a	NM_021544	Sodium channel, voltage-gated, type V, alpha	28.95	30.51	29.98	29.81	0.792797	24.96	25.81	24.59	25.12	0.621589	23.83	25.26	24.35	24.48	0.723822	24.91	26.25	25.06	25.41	0.734457
G04	Scn7a	NM_009135	Sodium channel, voltage-gated, type VII, alpha	32.99	Undetermined	32.43	33.47	1.35178	28.9	31.41	30.73	30.34	1.2958	24.79	26.74	26.17	25.9	1.00561	23.48	24.37	23.76	23.87	0.453685
G05	Scn8a	NM_001077499	Sodium channel, voltage-gated, type VIII, alpha	28.8	30.57	29.41	29.6	0.896604	27.75	28.94	28.34	28.34	0.594837	28.39	29.46	28.71	28.85	0.550651	30.21	30.89	30.23	30.44	0.386089
G06	Scn9a	NM_018852	Sodium channel, voltage-gated, type IX, alpha	28.49	31.21	28.84	29.52	1.47954	24.82	26.84	25.64	25.76	1.01629	24.72	25.85	24.85	25.14	0.619367	25.96	27.37	25.92	26.42	0.824639
G07	Slc18a3	NM_021712	Solute carrier family 18 (vesicular monoamine), member 3	25	26.92	25.59	25.84	0.981985	22.95	24.46	24	23.8	0.770611	25.38	26.83	26.54	26.25	0.76767	26.72	28.21	27.35	27.43	0.745593
G08	Slc1a1	NM_009199	Solute carrier family 1 (neuronal/epithelial high affinity glutamate transporter, system Xag), member 1	Undetermined	33.98	31.43	33.47	1.83994	29.93	31.38	30.17	30.5	0.779287	27.25	28.42	28.55	28.08	0.715392	27.84	29.33	28.63	28.6	0.742181
G09	Slc6a12	NM_133661	Solute carrier family 6 (neurotransmitter transporter, betaine/GABA), member 12	30.71	Undetermined	Undetermined	33.57	2.47434	Undetermined	32.52	31.71	33.08	1.7146	28.85	Undetermined	31.49	31.78	3.08414	Undetermined	Undetermined	31.32	33.77	2.12265
G10	Slc6a3	NM_010020	Solute carrier family 6 (neurotransmitter transporter, dopamine), member 3	Undetermined	32.46	Undetermined	34.15	1.46833	32.15	32.45	30.75	31.78	0.901978	29.3	29.96	28.28	29.18	0.848276	30.73	32.62	30.71	31.35	1.09337
G11	Slc6a9	NM_008135	Solute carrier family 6 (neurotransmitter transporter, glycine), member 9	26.36	27.17	26.18	26.57	0.525878	24.7	25.99	25.47	25.39	0.647561	23.2	24.46	23.44	23.7	0.666382	23.25	24.47	23.47	23.73	0.651929
G12	Vdac1	NM_011694	Voltage-dependent anion channel 1	20.13	21.47	20.57	20.72	0.680852	20.6	21.61	20.71	20.97	0.551305	20.26	21.43	20.16	20.62	0.703854	20.39	21.42	20.34	20.72	0.610195
Controls
H01	Gusb	NM_010368	Glucuronidase, beta	22.61	24.15	22.74	23.17	0.854516	24.53	25.41	24.38	24.77	0.557939	22.76	24.46	23.7	23.64	0.847397	23.79	25.38	23.9	24.36	0.891917
H02	Hprt1	NM_013556	Hypoxanthine guanine phosphoribosyl transferase 1	21.37	22.56	21.22	21.72	0.73245	21.8	22.72	22.03	22.18	0.479686	21.28	21.98	21.39	21.55	0.377151	21.53	22.25	21.53	21.77	0.413982
H03	Hsp90ab1	NM_008302	Heat shock protein 90 alpha (cytosolic), class B member 1	16.36	17.72	16.71	16.93	0.705545	16.89	17.76	16.92	17.19	0.49223	17.67	18.74	18.11	18.17	0.537928	18.35	19.02	18.41	18.59	0.373811
H04	Gapdh	NM_008084	Glyceraldehyde-3-phosphate dehydrogenase	17.37	19.25	18.33	18.32	0.937846	18.25	19.5	18.51	18.76	0.658374	18.62	19.96	19.45	19.34	0.677611	18.54	19.68	18.92	19.05	0.579906
H05	Actb	NM_007393	Actin, beta	15.27	17.34	15.5	16.04	1.13557	15.8	17.22	16.52	16.51	0.706642	15.41	16.79	16.6	16.27	0.751048	16.18	16.98	16.5	16.56	0.406071
H06	MGDC	SA_00106	Mouse Genomic DNA Contamination	Undetermined	Undetermined	Undetermined	35	0	Undetermined	Undetermined	Undetermined	35	0	Undetermined	Undetermined	Undetermined	35	0	Undetermined	Undetermined	Undetermined	35	0
H07	RTC	SA_00104	Reverse Transcription Control	21.71	23.75	22.37	22.61	1.03824	21.98	23.14	22.31	22.48	0.59623	21.57	22.78	21.81	22.05	0.638907	21.89	22.6	21.87	22.12	0.418584
H08	RTC	SA_00104	Reverse Transcription Control	21.78	22.96	22.39	22.38	0.59113	21.91	23.15	22.03	22.36	0.687338	21.81	22.49	21.8	22.03	0.398653	21.57	22.71	21.84	22.04	0.594745
H09	RTC	SA_00104	Reverse Transcription Control	21.67	23.31	22.56	22.52	0.823035	21.73	22.85	22.41	22.33	0.564909	21.57	22.47	21.99	22.01	0.449737	21.68	22.59	21.85	22.04	0.48327
H10	PPC	SA_00103	Positive PCR Control	15.52	17.31	15.87	16.23	0.95018	15.21	16.62	15.5	15.78	0.743257	15.47	15.94	15.31	15.57	0.326255	15.16	15.59	14.79	15.18	0.401151
H11	PPC	SA_00103	Positive PCR Control	15.43	17.17	15.57	16.05	0.966804	15.34	16.76	15.63	15.91	0.747206	15.33	15.82	15.45	15.53	0.253992	14.89	15.45	14.88	15.07	0.325645
H12	PPC	SA_00103	Positive PCR Control	15.09	17.2	15.57	15.95	1.10921	15.12	16.73	15.7	15.85	0.818052	15.39	15.83	15.2	15.47	0.32618	14.88	15.49	15.17	15.18	0.305954
